# Supplementary material for: Effect of Conformation of Sugar Beet Pectin on the Interfacial and Emulsifying Properties
Source: Foods. 2022 Jan 13;11(2):214. doi: 10.3390/foods11020214 (PMC8775170; doi:10.3390/foods11020214)
Supplement: Supplementary file 1 [file foods-11-00214-s001.zip]

Archive with 1 entries (1 files):
- foods-1469899-supplementary.pdf
